# Supplementary material for: Complete Mitochondrial Genome of Pseudocaranx dentex (Carangidae, Perciformes) Provides Insight into Phylogenetic and Evolutionary Relationship among Carangidae Family
Source: Genes (Basel). 2021 Aug 11;12(8):1234. doi: 10.3390/genes12081234 (PMC8392498; doi:10.3390/genes12081234)
Supplement: Supplementary file 1 [file genes-12-01234-s001.zip]

Archive with 1 entries (1 files):
- genes-1310654-supplementary.pdf
